# Supplementary material for: Activation of AKT via a dual mechanism enhances the susceptibility of melanoma cells to glucose deprivation
Source: Cell Death Dis. 2025 Aug 7;16(1):595. doi: 10.1038/s41419-025-07906-4 (PMC12331947; doi:10.1038/s41419-025-07906-4)
Supplement: Supplementary file 3 — qPCR source data [file 41419_2025_7906_MOESM3_ESM.xlsx]

## Sheet: Sheet1
Figure S3-A
Analysis of AKT1, AKT2, AKT3 mRNA expression levels in MV3 cells.
		AKT1	AKT2	AKT3
				1300.63
		1.42899	2.25793	1384.36
		0.699793	2.43682	1433.18
	n=	2	2	3
	Mean	1.06439	2.34737	1372.72
